# Supplementary material for: The Effect of Microbial Inoculum and Urea Supplements on Nutritive Value, Amino Acids Profile, Aerobic Stability and Digestibility of Wheat and Corn Silages
Source: Animals (Basel). 2023 Jul 4;13(13):2197. doi: 10.3390/ani13132197 (PMC10339903; doi:10.3390/ani13132197)
Supplement: Supplementary file 1 [file animals-13-02197-s001.zip]

Archive with 1 entries (1 files):
- animals-2438309-supplementary.pdf
